# Supplementary material for: Trade-off between training and testing ratio in machine learning for medical image processing
Source: PeerJ Comput Sci. 2024 Sep 6;10:e2245. doi: 10.7717/peerj-cs.2245 (PMC11419616; doi:10.7717/peerj-cs.2245)
Supplement: Supplemental Information 1 [file peerj-cs-10-2245-s001.ipynb]

# %% [code]
import pandas as pd
import numpy as np
import matplotlib.pyplot as plt
import seaborn as sns
from statistics import mode

from sklearn.model_selection import KFold,train_test_split,cross_val_score
from sklearn.preprocessing import StandardScaler
from sklearn.model_selection import GridSearchCV

from sklearn.linear_model import LogisticRegression
from sklearn.ensemble import RandomForestClassifier
from sklearn.neighbors import KNeighborsClassifier
from sklearn.svm import SVC
from xgboost import XGBClassifier
from sklearn.metrics import accuracy_score,confusion_matrix

from sklearn.feature_selection import SelectKBest,chi2

# %% [code]
from google.colab import drive

drive.mount('/content/gdrive')

# %% [code]
df = pd.read_csv('/content/gdrive/My Drive/Research/Crop_recommendation.csv')
df.head()

# %% [code]
df.shape

# %% [code]
df.isnull().sum()

# %% [code]
df['label'].unique()

# %% [code]
x = df.drop('label',axis=1)
y = df['label']

# %% [code]
scaler = StandardScaler()
scaling = scaler.fit_transform(x)
scaling

# %% [code]
x = pd.DataFrame(scaling,columns=x.columns)
x.head()

# %% [code]
for i in x.columns:
  sns.boxplot(x[i])
  plt.show()

# %% [code]
## outlier detection
for i in x.columns:
  q1 = np.percentile(x[i],25)
  q3 = np.percentile(x[i],75)
  iqr = q3-q1
  upper_bound = q3+(1.5*iqr)
  lower_bound = q1-(1.5*iqr)

  x[i] = np.where(x[i]>upper_bound,upper_bound,x[i])
  x[i] = np.where(x[i]<lower_bound,lower_bound,x[i])

# %% [code]
for i in x.columns:
  sns.boxplot(x[i])
  plt.show()

# %% [code]
x_train,x_test,y_train,y_test = train_test_split(x,y,train_size = 0.89,random_state=0)

# %% [code]
model1 = LogisticRegression()
model2 = RandomForestClassifier()
model3 = KNeighborsClassifier()
model4 = SVC()
model5 = XGBClassifier()

# %% [code]
model1.fit(x_train,y_train)
pred = model1.predict(x_test)
print(accuracy_score(y_test,pred))

# %% [code]
model2.fit(x_train,y_train)
pred = model2.predict(x_test)
print(accuracy_score(y_test,pred))

# %% [code]
model3.fit(x_train,y_train)
pred = model3.predict(x_test)
print(accuracy_score(y_test,pred))

# %% [code]
model4.fit(x_train,y_train)
pred = model4.predict(x_test)
print(accuracy_score(y_test,pred))

# %% [code]
model5.fit(x_train,y_train)
pred = model5.predict(x_test)
print(accuracy_score(y_test,pred))
