# Supplementary material for: Trade-off between training and testing ratio in machine learning for medical image processing
Source: PeerJ Comput Sci. 2024 Sep 6;10:e2245. doi: 10.7717/peerj-cs.2245 (PMC11419616; doi:10.7717/peerj-cs.2245)
Supplement: Supplemental Information 5 [file peerj-cs-10-2245-s005.m]

clc;
clear all;
close all;

st1='C:\BRATS19\Lessthan 300 days\BraTS19_2013_27_1\T2\';
G1='C:\BRATS19\Lessthan 300 days\BraTS19_2013_27_1\SEG\';
%  G2='_2'; %2-core; 3-ET;
st2='.tif';
mn=1045;
mx=1119;
% mx=1046;
nm=(mx-mn)+1;
hist_stats=zeros(nm,6);
Glc_F=zeros(nm,22);
GLRLM_Props=zeros(nm,11);
i=1;
for gi=mn:mx
    I = imread(strcat(st1,num2str(gi),st2));
    GT=imread(strcat(G1,num2str(gi),st2));
    n=size(I);
    Z=zeros(n(1),n(2));
    Z=uint8(Z);
    Z1=zeros(n(1),n(2));
    Z1=I;Z1(GT(:,:)==0)=255;
% figure,imshow(Z1);
     Z(:,:)=Z1;
     [nRowMin, nColumnMin, nRowMax, nColumnMax] = BoundingBox (n(1), n(2), Z);
     Z2=Z(nRowMin:nRowMax, nColumnMin:nColumnMax);
% figure,imshow(Z2);
%% Histogram Features 
     hist_stats(i,:)=chip_histogram_features(Z2);

     
     
%%
%%GLCM Features
    offsets = [0 1; -1 1; -1 0; -1 -1];
    GLCM2 = graycomatrix(Z2,'NumLevels',8,'Offset',offsets);
    Glc_F(i,:) = GLCM_Features1_old(GLCM2);
   % stats
  %  Glc_F(i,:)=[stats.autoc stats.contr stats.corrm stats.corrp];

%%
% GLRLM Features
GLRLM=grayrlmatrix(Z2);
GLRLM_F=grayrlprops(GLRLM);
GLRLM_F=GLRLM_F';
GLRLM_Props(i,:)=GLRLM_F;
i=i+1;


end

fprintf('histo_statistics\n');
mean(hist_stats)
fprintf('GLCM_statistics\n');
mean(Glc_F)
fprintf('GLRLM_statistics\n');
mean(GLRLM_Props)
