# Supplementary material for: Trade-off between training and testing ratio in machine learning for medical image processing
Source: PeerJ Comput Sci. 2024 Sep 6;10:e2245. doi: 10.7717/peerj-cs.2245 (PMC11419616; doi:10.7717/peerj-cs.2245)
Supplement: Supplemental Information 6 [file peerj-cs-10-2245-s006.txt]

Brain Tumor Classification
1. Features are extracted using GLCM (Matlab Code)
2. Machine Learning Models are trained by varying train test split and the accuracies were recorded

DATASET DESCRIPTION
Dataset can be downloaded from below link
https://www.med.upenn.edu/cbica/brats2020/data.html
